# Supplementary material for: Age-related reorganization of functional network architecture in semantic cognition
Source: Cereb Cortex. 2022 Oct 3;33(8):4886–903. doi: 10.1093/cercor/bhac387 (PMC10110455; doi:10.1093/cercor/bhac387)
Supplement: SupplementaryMaterials_rev1_bhac387 [file supplementarymaterials_rev1_bhac387.zip]

Archive with 1 entries (1 files):
- SupplementaryMaterials_rev1_bhac387.docx
